# Supplementary material for: Participation in Tobacco Cessation Programs Among Medicaid Managed Care Enrollees in Florida
Source: Healthcare (Basel). 2024 Nov 20;12(22):2319. doi: 10.3390/healthcare12222319 (PMC11593654; doi:10.3390/healthcare12222319)
Supplement: Supplementary file 1 [file healthcare-12-02319-s001.zip]

Archive with 1 entries (1 files):
- healthcare-3233424-supplementary.pdf
